# Supplementary material for: Sericin alleviates motor dysfunction by modulating inflammation and TrkB/BDNF signaling pathway in the rotenone-induced Parkinson’s disease model
Source: BMC Pharmacol Toxicol. 2023 Nov 7;24:60. doi: 10.1186/s40360-023-00703-9 (PMC10631121; doi:10.1186/s40360-023-00703-9)
Supplement: Supplementary file 2 — Supplementary Material 2 [file 40360_2023_703_MOESM2_ESM.xlsx]

## Sheet: Western Blotting
	Groups	TrkB	BDNF	cfos	Beta-actin	TrkB/actin	BDNF/actin	cfos/actin		Average	TrkB/actin	BDNF/actin	cfos/actin
Control	1	140473	211915	159417	222629	0.630974	0.951875	0.716066		Control	0.632578	0.916065	0.703994
Control	1	141088	219057	157610	226731	0.62227	0.966154	0.695141		DMSO	0.746651	0.850122	0.725025
Control	1	142188	214238	157502	219204	0.648656	0.977345	0.718518		Rotenone	0.342126	0.517026	0.542317
Control	1	140891	194830	156791	223315	0.630907	0.872445	0.702107		Sericin	0.706521	0.901343	0.701242
Control	1	141093	192608	153399	224851	0.627496	0.856603	0.682225		Rotenone+Sericin	0.622731	0.711347	0.586805
Control	1	141226	193878	157845	222345	0.635166	0.871969	0.70991
DMSO	2	168064	184047	159747	223161	0.753107	0.824727	0.715837		SD
DMSO	2	162684	189476	161074	223925	0.726511	0.846158	0.719321		Control	0.0089738	0.0546433	0.0137659
DMSO	2	169499	196060	164947	222927	0.760334	0.879481	0.739915		DMSO	0.0178117	0.027591	0.0130125
Rotenone	3	74545	114855	123483	217983	0.341976	0.526899	0.56648		Rotenone	0.0155151	0.0265651	0.016336
Rotenone	3	71376	117353	119567	221563	0.322148	0.52966	0.539652		Sericin	0.0328924	0.0428016	0.0175622
Rotenone	3	78654	112300	118654	228434	0.344318	0.491608	0.519424		Rotenone+Sericin	0.010776	0.0310504	0.0251074
Rotenone	3	80864	118099	124816	225785	0.358146	0.52306	0.552809
Rotenone	3	75125	110288	122346	229997	0.326635	0.479519	0.531946		Table.1. Ratio of TrKb, BDNF and cfos to beta actin in Western blotting technique.
Rotenone	3	78146	119851	118152	217354	0.359533	0.551409	0.543592
Sericin	4	158233	219680	160911	226444	0.698773	0.970129	0.7106
Sericin	4	151793	199899	156880	225420	0.673379	0.886785	0.695945
Sericin	4	147379	194096	158742	218021	0.675985	0.890263	0.728104
Sericin	4	155387	200521	149604	219088	0.709245	0.915253	0.682849
Sericin	4	166799	198257	149367	218701	0.762681	0.906521	0.682974
Sericin	4	158863	185384	156193	220930	0.719065	0.839107	0.70698
Rotenone+Sericin	5	139318	162073	127218	226414	0.615324	0.715826	0.561882
Rotenone+Sericin	5	137389	150826	134770	222184	0.618357	0.678834	0.606569
Rotenone+Sericin	5	137723	151565	129202	225058	0.611944	0.673449	0.574083
Rotenone+Sericin	5	140066	156300	135834	219981	0.636719	0.710516	0.617481
Rotenone+Sericin	5	136631	165990	123460	221036	0.618139	0.750964	0.558552
Rotenone+Sericin	5	140779	163491	133332	221384	0.635904	0.738495	0.602266

## Sheet: ELISA detection kits
pg/g tissue	Groups		IL-6	TNF-alpha		Average	IL-6	TNF-alpha
	Control	1	30.21	11.65		Control	33.1883	13.8867
	Control	1	33.79	13.25		DMSO	36.6067	22.9833
	Control	1	36.29	18.25		Rotenone	229.91	129.415
	Control	1	34.8	14.35		Sericin	33.7433	13.3883
	Control	1	31.65	13.26		Rotenone+Sericin	103.303	44.275
	Control	1	32.39	12.56
	DMSO	2	34.34	20.69		SD
	DMSO	2	36.28	25.5		Control	2.21152	2.31578
	DMSO	2	39.2	22.76		DMSO	2.44641	2.41276
	Rotenone	3	248.71	121.71		Rotenone	27.3151	6.1377
	Rotenone	3	233.3	137.77		Sericin	3.10706	0.601312
	Rotenone	3	220.06	132.75		Rotenone+Sericin	2.47317	3.20649
	Rotenone	3	203.12	132.96
	Rotenone	3	202.16	127.54		Table.2. Protein amounts of IL-6 and TNF-alpha in the brain of experimental groups.
	Rotenone	3	272.11	123.76
	Sericin	4	38.32	13.54
	Sericin	4	36.24	13.97
	Sericin	4	30.32	13.65
	Sericin	4	34.32	12.77
	Sericin	4	31.4	12.52
	Sericin	4	31.86	13.88
	Rotenone+Sericin	5	100.64	44.87
	Rotenone+Sericin	5	103.08	43.75
	Rotenone+Sericin	5	100.86	38.87
	Rotenone+Sericin	5	107.08	43.23
	Rotenone+Sericin	5	103.08	47.71
	Rotenone+Sericin	5	105.08	47.22
