# Supplementary material for: Sericin alleviates motor dysfunction by modulating inflammation and TrkB/BDNF signaling pathway in the rotenone-induced Parkinson’s disease model
Source: BMC Pharmacol Toxicol. 2023 Nov 7;24:60. doi: 10.1186/s40360-023-00703-9 (PMC10631121; doi:10.1186/s40360-023-00703-9)
Supplement: Supplementary file 3 — Supplementary Material 3 [file 40360_2023_703_MOESM3_ESM.xlsx]

## Sheet: Rotarod test
	Baseline	Day 1	Day 6	Day 12	Day 18	Day 24	Day 30
Control	340	160	166	178	211	211	208				Control	DMSO	Rotenone	Sericin	Rotenone+Sericin
	153	250	211	190	215	252	188		Average	Baseline	157.857	188.375	82.1	190.562	193.238
	237	271	241	201	231	145	247			Day 1	190.625	179.375	51.25	179	71.375
	156	198	200	180	215	160	178			Day 6	194.625	168.25	11.8571	160.125	62.875		Supplementary table		Control	DMSO	Rotenone	Sericin	Rotenone+Sericin
	137	165	188	211	216	188	166			Day 12	196.25	159.5	3.85714	137.75	61.75			Baseline	157.85±12.66	188.37±2.87	82.10±2.07	190.56±3.39	193.23±2.94
	141	169	178	191	233	204	210			Day 18	225.125	145.625	4.42857	142.875	56.875			Day 1	190.62±16.09	179.37±3.76	51.25±2.75	179.00±1.97	71.37±3.02
	134	156	186	207	266	209	190			Day 24	201.625	147.25	3.85714	136.125	56.875			Day 6	194.62±8.15	168.25±10.82	11.85±1.59	160.12±8.09	62.87±2.64
	147	156	187	212	214	244	204			Day 30	198.875	134.625	4	114	61.25			Day 12	196.25±4.75	159.50±10.31	3.85±0.31	137.75±6.05	61.75±2.49
DMSO	199	186	165	167	137	134	121											Day 18	225.12±6.51	145.62±5.16	4.42±0.34	142.87±12.78	56.87±1.31
	185	178	172	110	141	144	120		SD	Baseline	35.8163	8.14051	5.88242	9.59701	8.31899			Day 24	201.62±13.09	147.25±5.59	3.85±0.31	136.12±10.33	56.87±2.33
	178	190	188	171	165	131	153			Day 1	45.5128	10.636	7.77817	5.58058	8.55132			Day 30	198.87±8.72	134.62±3.96	4.00±0.35	114.00±3.94	61.25±2.32
	183	188	185	167	170	155	131			Day 6	23.0523	30.6256	4.52506	22.9	7.47257
	199	166	167	155	145	132	144			Day 12	13.4563	29.1841	0.899735	17.1277	7.04577			Table.1. Latent time in rotatod test (sec),
	182	175	195	192	131	178	141			Day 18	18.4347	14.6086	0.9759	36.1522	3.72012
	186	189	97	124	131	155	134			Day 24	37.0441	15.8182	0.899735	29.245	6.59951
	195	163	177	190	145	149	133			Day 30	24.6776	11.2242	1	11.1484	6.56288
Rotenone	83	60	9	3	6	4	3
	73	46	17	5	4	3	3		SEM	Baseline	12.663	2.8781	2.07975	3.39306	2.94121
	91	55	11	3	4	4	3			Day 1	16.0912	3.7604	2.75	1.97303	3.02335
	81	60	8	3	5	5	4			Day 6	8.15024	10.8278	1.59985	8.09638	2.64195
	76	42	7	4	4	3	3			Day 12	4.75751	10.3182	0.318105	6.05555	2.49106
	88.5	41	8	5	5	4	5			Day 18	6.51766	5.16491	0.345033	12.7817	1.31526
	82.2	57	18	4	3	3	5			Day 24	13.0971	5.59257	0.318105	10.3397	2.33328
	82.1	49	14	3	6	5	5			Day 30	8.72484	3.96835	0.353553	3.94154	2.32033
Sericin	196	189	139	133	112	113	110
	173.5	181	173	123	133	166	134
	190	176	193	167	102	116	123
	203	177	141	160	114	187	103
	181	179	152	123	187	113	112
	196	170	193	133	132	124	120
	197	177	143	123	198	114	110
	188	183	147	140	165	156	100
Rotenone+Sericin	197.4	65	61	61	53	53	56
	185.7	63	63	58	60	54	55
	204.8	79	79	66	56	56	60
	199	73	60	76	57	61	70
	183	67	55	53	60	60	62
	194	87	66	61	60	70	72
	199	74	56	56	59	50	55
	183	63	63	63	50	51	60

## Sheet: Bar test
	Control	Rotenone	Sericin	Rotenone+Sericin
Baseline	7	8.16667	8.625	8.71429
Day 1	6.6	9.42857	9.83333	10
Day 30	9.33333	67.8	10.3333	19
STD	0.894427	1.16905	1.40789	1.29099
	0.894427	1.51186	1.60208	2.08167
	1.50555	10.5688	1.21106	2.16025
SEM	0.316228	0.41332	0.497763	0.456435
	0.316228	0.534522	0.566422	0.73598
	0.532291	3.73664	0.428174	0.763763
Supplementary table	Control	Rotenone	Sericin	Rotenone+Sericin
Baseline	7.00±0.31	8.16±0.41	8.62±0.49	8.71±0.45
Day 1	6.60±0.31	9.42±0.53	9.83±0.56	10.00±0.73
Day 30	9.33±0.53	67.8±3.70	10.33±0.42	19.00±0.76
Table.2. Time staying on the pole (sec).
